# Supplementary material for: Scalable Combinatorial Assembly of Synthetic DNA for Tracking Applications
Source: Int J Mol Sci. 2023 Jan 29;24(3):2549. doi: 10.3390/ijms24032549 (PMC9917336; doi:10.3390/ijms24032549)
Supplement: Supplementary file 1 [file ijms-24-02549-s001.zip]

Archive with 1 entries (1 files):
- ijms-2121067-supplementary.pdf
